# Supplementary material for: One-Step Fabrication of Porous Membrane-Based Scaffolds by Air-Water Interfacial Phase Separation: Opportunities for Engineered Tissues
Source: Membranes (Basel). 2022 Apr 23;12(5):453. doi: 10.3390/membranes12050453 (PMC9145851; doi:10.3390/membranes12050453)
Supplement: Supplementary file 1 [file membranes-12-00453-s001.zip]

Archive with 3 entries (3 files):
- membranes-1682520-supplementary.pdf
- Video S1 scaffold preparation - Allijn.mp4
- Video S2 scaffold flexibility - Allijn.mp4
